# Supplementary material for: Clustering suicidal phenotypes and genetic associations with brain-derived neurotrophic factor in patients with substance use disorders
Source: Transl Psychiatry. 2021 Jan 21;11:72. doi: 10.1038/s41398-021-01200-5 (PMC7820499; doi:10.1038/s41398-021-01200-5)
Supplement: Supplementary file 5 — SUpplementary Figure 2 [file 41398_2021_1200_MOESM5_ESM.txt]

R version 3.6.3 (2020-02-29)
Platform: x86_64-apple-darwin15.6.0 (64-bit)
Running under: macOS Mojave 10.14.6

Matrix products: default
BLAS:   /System/Library/Frameworks/Accelerate.framework/Versions/A/Frameworks/vecLib.framework/Versions/A/libBLAS.dylib
LAPACK: /Library/Frameworks/R.framework/Versions/3.6/Resources/lib/libRlapack.dylib

locale:
[1] en_US.UTF-8/en_US.UTF-8/en_US.UTF-8/C/en_US.UTF-8/en_US.UTF-8

attached base packages:
[1] compiler  parallel  stats     graphics  grDevices utils     datasets  methods   base     

other attached packages:
 [1] nnet_7.3-12            remotes_2.1.1          littler_0.3.9          jtools_2.0.3          
 [5] sjmisc_2.8.3           sjlabelled_1.1.3       sjPlot_2.8.3           forestmodel_0.5.0     
 [9] sjstats_0.17.9         pacman_0.5.1           car_3.0-7              carData_3.0-3         
[13] mlogit_1.0-3.1         lmtest_0.9-37          zoo_1.8-7              writexl_1.2           
[17] GGIR_1.11-0            glmnet_3.0-2           simPH_1.3.11           rms_5.1-4             
[21] SparseM_1.78           Hmisc_4.4-0            Formula_1.2-3          lattice_0.20-38       
[25] SKAT_2.0.0             SPAtest_3.0.2          KMgene_1.2             kinship2_1.8.5        
[29] quadprog_1.5-8         nlme_3.1-144           CompQuadForm_1.4.3     plotly_4.9.2.1        
[33] ggrepel_0.8.2          mclust_5.4.5           pvclust_2.2-0          rstanarm_2.19.2       
[37] brms_2.12.0            Rcpp_1.0.1             BayesFactor_0.9.12-4.2 Matrix_1.2-18         
[41] coda_0.19-3            CPBayes_1.0.0          rmarkdown_1.13         countgmifs_0.0.2      
[45] MASS_7.3-51.5          foreign_0.8-75         pscl_1.5.5             mpath_0.3-25          
[49] compareGroups_4.4.1    SNPassoc_1.9-2         mvtnorm_1.1-0          haplo.stats_1.7.9     
[53] dplyr_0.8.5            qqman_0.1.4            vcfR_1.8.0             survminer_0.4.6       
[57] ggpubr_0.2.5           magrittr_1.5           ggplot2_3.3.0          survival_3.1-8        
[61] BiocManager_1.30.4     reshape2_1.4.4         doBy_4.6-2             pipeR_0.6.1.3         

loaded via a namespace (and not attached):
  [1] estimability_1.3     tidyr_1.0.2          acepack_1.4.1        knitr_1.23           dygraphs_1.1.1.6    
  [6] multcomp_1.4-12      data.table_1.12.8    rpart_4.1-15         inline_0.3.15        doParallel_1.0.15   
 [11] generics_0.0.2       callr_3.4.3          TH.data_1.0-10       polspline_1.1.17     mice_3.8.0          
 [16] chron_2.3-55         webshot_0.5.2        xml2_1.2.5           httpuv_1.5.2         StanHeaders_2.21.0-1
 [21] assertthat_0.2.1     xfun_0.7             hms_0.5.3            bayesplot_1.7.1      evaluate_0.14       
 [26] promises_1.1.0       fansi_0.4.1          readxl_1.3.1         km.ci_0.5-2          igraph_1.2.5        
 [31] Rsolnp_1.16          htmlwidgets_1.5.1    stats4_3.6.3         purrr_0.3.3          ellipsis_0.3.0      
 [36] crosstalk_1.1.0.1    backports_1.1.6      insight_0.8.2        permute_0.9-5        calibrate_1.7.5     
 [41] markdown_0.9         gbRd_0.4-11          vctrs_0.2.4          quantreg_5.55        abind_1.4-5         
 [46] withr_2.1.2          HardyWeinberg_1.6.3  emmeans_1.4.5        bdsmatrix_1.3-4      checkmate_2.0.0     
 [51] vegan_2.5-5          xts_0.12-0           prettyunits_1.1.1    cluster_2.1.0        ape_5.3             
 [56] lazyeval_0.2.2       crayon_1.3.4         pkgconfig_2.0.3      rlang_0.4.5          lifecycle_0.2.0     
 [61] miniUI_0.1.1.1       colourpicker_1.0     MatrixModels_0.4-1   sandwich_2.5-1       modelr_0.1.6        
 [66] cellranger_1.1.0     matrixStats_0.56.0   flextable_0.5.9      loo_2.2.0            KMsurv_0.1-5        
 [71] boot_1.3-24          base64enc_0.1-3      ggridges_0.5.2       processx_3.4.2       png_0.1-7           
 [76] viridisLite_0.3.0    parameters_0.6.0     pander_0.6.3         shape_1.4.4          stringr_1.4.0       
 [81] forestplot_1.9       readr_1.3.1          jpeg_0.1-8.1         shinystan_2.5.0      ggeffects_0.14.2    
 [86] ggsignif_0.6.0       scales_1.1.0         plyr_1.8.6           bibtex_0.4.2.2       threejs_0.3.3       
 [91] rstantools_2.0.0     kableExtra_1.1.0     RColorBrewer_1.1-2   lme4_1.1-23          cli_2.0.2           
 [96] pbapply_1.4-2        ps_1.3.2             Brobdingnag_1.2-6    htmlTable_1.13.3     mgcv_1.8-31         
[101] tidyselect_1.0.0     stringi_1.4.6        forcats_0.5.0        latticeExtra_0.6-29  bridgesampling_1.0-0
[106] survMisc_0.5.5       grid_3.6.3           tools_3.6.3          rio_0.5.16           rstudioapi_0.11     
[111] uuid_0.1-4           foreach_1.5.0        coxme_2.2-16         gridExtra_2.3        digest_0.6.25       
[116] shiny_1.4.0.2        broom_0.5.5          performance_0.4.5    later_1.0.0          httr_1.4.1          
[121] gdtools_0.2.1        rsconnect_0.8.16     effectsize_0.2.0     Rdpack_0.11-1        colorspace_1.4-1    
[126] rvest_0.3.5          truncnorm_1.0-8      splines_3.6.3        statmod_1.4.34       shinythemes_1.1.2   
[131] systemfonts_0.1.1    xtable_1.8-4         jsonlite_1.6.1       nloptr_1.2.2.1       rstan_2.19.3        
[136] R6_2.4.1             pillar_1.4.3         htmltools_0.4.0      mime_0.6             glue_1.4.0          
[141] fastmap_1.0.1        minqa_1.2.4          pinfsc50_1.1.0       DT_0.13              bst_0.3-17          
[146] codetools_0.2-16     pkgbuild_1.0.6       tibble_3.0.0         numDeriv_2016.8-1.1  gbm_2.1.5           
[151] curl_4.3             gtools_3.8.1         officer_0.3.8        zip_2.0.4            shinyjs_1.1         
[156] openxlsx_4.1.4       munsell_0.5.0        iterators_1.0.12     haven_2.2.0          gtable_0.3.0        
[161] bayestestR_0.5.3  
